# Supplementary material for: Angiopoietin 1 release from human neutrophils is independent from neutrophil extracellular traps (NETs)
Source: BMC Immunol. 2021 Aug 3;22:51. doi: 10.1186/s12865-021-00442-8 (PMC8336418; doi:10.1186/s12865-021-00442-8)
Supplement: Supplementary file 1 — Additional file 1. Individual patient characteristics and raw data for NETs release, Ang1 and calprotectin synthesis and release from human neutrophils. [file 12865_2021_442_MOESM1_ESM.xlsx]

## Sheet: Title page
		Manuscript Title: Angiopoietin 1 release from human neutrophils is independent from neutrophil extracellular traps (NETs)
		Author List:		Elcha Charles
				Benjamin L. Dumont
				Steven Bonneau
				Paul-Eduard Neagoe
				Louis Villeneuve
				Agnès Rakel
				Michel White
				Martin G. Sirois

## Sheet: Patients
Raw data for TABLE 1: Baseline patients characteristics.
					Etiology								Biochemistry				Medication
	Number (n)	Age (y)	Sex (M)	NYHA class	Ischemia	Cardiomyopathy	Valvular	Other	LVEF (%)	Hypertension	Dyslipidemia	Stroke	Creatinine (mmol/L)	Glucose (mmol/l)	Triglyceride (mmol/l)	LDL (mmol/l)	ACEi	ARBs	β-blockers	Diuretic agents	Statins	Anticoagulants	Sulfonylureas	DDP-4 inhibitors	GLP-1 agonists	SGLT-2 inhibitors	Metformin	Insulin
HC	34	Not applicable
T2DM	1	65	YES	N/A	N/A	N/A	N/A	N/A	N/A	YES	YES	NO	79	7.3	0.79	1.58	NO	YES	NO	NO	YES	NO	NO	NO	NO	NO	YES	NO
	2	65	NO	N/A	N/A	N/A	N/A	N/A	N/A	YES	YES	NO	66	12.6	2.12	2.02	NO	YES	YES	NO	YES	NO	YES	YES	YES	NO	YES	YES
	3	61	YES	N/A	N/A	N/A	N/A	N/A	N/A	YES	YES	NO	121	10.6	1.5	2.14	NO	YES	YES	YES	YES	NO	YES	YES	YES	YES	YES	NO
	4	66	NO	N/A	N/A	N/A	N/A	N/A	N/A	YES	NO	NO	62	8.2	1.87	1.79	NO	YES	NO	NO	YES	NO	YES	YES	NO	YES	NO	NO
	5	70	YES	N/A	N/A	N/A	N/A	N/A	N/A	NO	YES	NO	72	7.7	1.19	1.21	YES	NO	NO	NO	YES	NO	NO	YES	NO	NO	YES	NO
	6	67	YES	N/A	N/A	N/A	N/A	N/A	N/A	YES	YES	NO	97	7.4	0.8	1.92	YES	NO	NO	NO	YES	NO	NO	NO	NO	NO	YES	NO
	7	72	YES	N/A	N/A	N/A	N/A	N/A	N/A	NO	YES	NO	110	9.4	1.2	1.55	NO	YES	NO	NO	YES	NO	NO	NO	NO	NO	YES	NO
	8	76	YES	N/A	N/A	N/A	N/A	N/A	N/A	YES	YES	NO	N/A	N/A	N/A	2.2	YES	NO	YES	YES	YES	NO	NO	YES	NO	NO	YES	NO
Average or YES count		67.75	6	N/A	N/A	N/A	N/A	N/A	N/A	6	7	0	86.7143	9.02857	1.35286	1.80125	3	5	3	2	8	0	3	5	2	2	7	1
YES count / TOTAL (n) (%)			75	N/A	N/A	N/A	N/A	N/A	N/A	75	87.5	0					37.5	62.5	37.5	25	100	0	37.5	62.5	25	25	87.5	12.5
Standard Deviation (SD)		4.7132		N/A	N/A	N/A	N/A	N/A	N/A				22.8744	1.97713	0.508256	0.33753
Standard Error Mean (SEM)		1.66637	N/A	N/A	N/A	N/A	N/A	N/A	N/A				8.64571	0.747285	0.192103	0.119335
Stable HFpEF	1	85	YES	3	NO	NO	NO	YES	50	YES	YES	NO	314	6.3	0.94	0.7	NO	NO	YES	YES	YES	YES	NO	NO	NO	NO	NO	NO
	2	71	NO	3	NO	NO	NO	YES	55	YES	NO	NO	84	7.1	1.35	3.76	NO	NO	NO	YES	NO	YES	NO	NO	NO	NO	YES	NO
	3	80	NO	2	NO	YES	NO	NO	48	YES	NO	NO	152	N/A	0.81	0.99	NO	NO	YES	YES	YES	YES	NO	NO	NO	NO	NO	NO
	4	67	YES	2	NO	NO	NO	YES	60	YES	NO	NO	97	5.3	0.98	3.47	NO	NO	YES	YES	NO	YES	NO	NO	NO	NO	NO	NO
	5	71	NO	2	NO	NO	NO	YES	55	YES	NO	NO	89	4.2	N/A	N/A	NO	NO	NO	YES	NO	YES	NO	NO	NO	NO	NO	NO
Average or YES count		74.8	2		0	1	0	4	53.6	5	1	0	147.2	5.725	1.02	2.23	0	0	3	5	2	5	0	0	0	0	1	0
YES count / TOTAL (n) (%)			40		0	20	0	80		100	20	0					0	0	60	100	40	100	0	0	0	0	20	0
Standard Deviation (SD)		7.42967							4.72229				97.1427	1.25532	0.231661	1.608
Standard Error Mean (SEM)		3.32265							2.11187				43.4435	0.561397	0.11583	0.804
Stable HFpEF + T2DM	1	58	NO	2	NO	YES	NO	NO	65	YES	YES	NO	160	8.9	3.44	0.44	NO	NO	YES	YES	YES	NO	NO	YES	NO	NO	YES	NO
	2	62	YES	1	NO	NO	NO	NO	55	YES	NO	NO	134	5.6	3.39	0.89	NO	NO	YES	YES	YES	NO	NO	YES	NO	YES	YES	YES
	3	78	YES	2	NO	YES	YES	NO	60	YES	NO	NO	208	5.2	0.94	0.92	NO	YES	NO	YES	NO	YES	YES	YES	NO	NO	NO	NO
	4	78	YES	2	NO	YES	YES	NO	55	YES	YES	NO	97	N/A	N/A	N/A	YES	NO	YES	YES	YES	YES	NO	NO	NO	NO	YES	NO
	5	70	YES	2	NO	NO	NO	NO	55	YES	YES	NO	113	7.2	N/A	N/A	NO	YES	NO	YES	NO	YES	NO	YES	NO	YES	YES	NO
	6	80	NO	3	YES	YES	YES	NO	55	YES	YES	NO	199	7	1.4	1.66	NO	NO	YES	YES	NO	NO	NO	NO	NO	NO	NO	YES
	7	70	NO	2	NO	YES	NO	NO	60	YES	NO	NO	110	7.6	1.12	1.56	NO	NO	YES	YES	NO	YES	NO	NO	NO	NO	NO	NO
Average or YES count		70.8571	4		1	5	3	0	57.8571	7	4	0	145.857	6.91667	2.058	1.094	1	2	5	7	3	4	1	4	0	2	4	2
YES count / TOTAL (n) (%)			57.1429		14.2857	71.4286	42.8571	0		100	57.1429	0					14.2857	28.5714	71.4286	100	42.8571	57.1429	14.2857	57.1429	0	28.5714	57.1429	28.5714
Standard Deviation (SD)		8.47405							3.93398				44.3074	1.35413	1.24969	0.509195
Standard Error Mean (SEM)		3.20289							1.4869				16.7466	0.552821	0.558877	0.227719
ADHFpEF	1	93	F	4	NO	NO	NO	YES	60	NO	NO	NO	228	5.7	N/A	N/A	NO	NO	YES	NO	NO	YES	NO	NO	NO	NO	NO	NO
	2	83	F	3	NO	NO	NO	YES	55	YES	YES	NO	124	5.7	N/A	N/A	NO	NO	YES	YES	NO	YES	NO	NO	NO	NO	NO	NO
	3	76	F	4	NO	YES	NO	NO	50	NO	NO	NO	154	5.9	N/A	N/A	NO	NO	NO	YES	NO	YES	NO	NO	NO	NO	NO	NO
	4	76	M	N/A	NO	NO	NO	YES	55	NO	YES	NO	130	8.8	N/A	N/A	NO	YES	YES	YES	YES	NO	NO	NO	NO	NO	NO	NO
	5	90	F	2	NO	YES	YES	NO	60	YES	YES	NO	68	N/A	N/A	N/A	NO	NO	NO	YES	NO	YES	NO	NO	NO	NO	NO	NO
	6	71	F	3	NO	YES	NO	NO	70	YES	NO	NO	64	6	N/A	N/A	NO	NO	YES	NO	NO	YES	NO	NO	NO	NO	NO	NO
	7	82	M	2	NO	NO	NO	YES	50	YES	NO	NO	119	N/A	N/A	N/A	YES	NO	YES	YES	YES	YES	NO	NO	NO	NO	NO	NO
Average or YES count		81.5714	2		0	3	1	4	57.1429	4	3	0	126.714	6.42	N/A	N/A	0	1	5	5	2	6	0	0	0	0	0	0
YES count / TOTAL (n) (%)			28.5714		0	42.8571	14.2857	57.1		57.1429	42.8571	0					0	14.2857	71.4286	71.4286	28.5714	85.7143	0	0	0	0	0	0
Standard Deviation (SD)		7.93425							6.98638				55.4699	1.33679	N/A	N/A
Standard Error Mean (SEM)		2.99887							2.6406				20.9656	0.597829	N/A	N/A
ADHFpEF + T2DM	1	75	F	3	NO	NO	NO	NO	60	YES	YES	NO	172	6.5	N/A	N/A	NO	NO	YES	YES	YES	YES	NO	YES	NO	NO	NO	YES
	2	73	M	N/A	NO	NO	NO	NO	50	YES	NO	NO	244	N/A	N/A	N/A	NO	NO	YES	YES	YES	YES	NO	NO	NO	NO	NO	NO
	3	57	M	4	NO	NO	NO	NO	55	YES	YES	NO	92	6.1	N/A	N/A	YES	NO	YES	YES	YES	NO	YES	NO	NO	YES	YES	NO
	4	73	M	2	YES	NO	YES	NO	55	YES	YES	NO	217	9.3	N/A	N/A	NO	NO	YES	YES	YES	YES	YES	NO	NO	NO	NO	YES
	5	82	F	3	YES	NO	NO	NO	55	YES	YES	NO	94	8.7	N/A	N/A	NO	NO	NO	YES	NO	NO	NO	NO	NO	NO	NO	NO
	6	79	M	4	NO	YES	YES	NO	55	YES	YES	NO	178	9.3	N/A	N/A	NO	NO	YES	YES	YES	NO	NO	NO	NO	NO	NO	NO
Average or YES count		73.1667	4		2	1	2	0	55	6	5	0	166.167	7.98	N/A	N/A	1	0	5	6	5	3	2	1	0	1	1	2
YES count / TOTAL (n) (%)			66.6667		33.3	16.7	33.3	0		100	83.3333	0					16.6667	0	83.3333	100	83.3333	50	33.3333	16.6667	0	16.6667	16.6667	33.3333
Standard Deviation (SD)		8.6814							3.16228				62.4897	1.55949	N/A	N/A
Standard Error Mean (SEM)		3.54417							1.29099				25.5113	0.636658	N/A	N/A
	N/A	Not available
		Not applicable

## Sheet: NETs
Raw data for FIGURE 1: NETs release by neutrophils
	HC					T2DM					stable HFpEF					stable HFpEF + T2DM					ADHFpEF					ADHFpEF + T2DM
	Number (n)	PBS	LPS	PMA	A23187	Number (n)	PBS	LPS	PMA	A23187	Number (n)	PBS	LPS	PMA	A23187	Number (n)	PBS	LPS	PMA	A23187	Number (n)	PBS	LPS	PMA	A23187	Number (n)	PBS	LPS	PMA	A23187
	1	32	27	123	760	1	49	17	282	599	1	17	30		605	1	74	124	392	601	1	42	94	695	644	1	393	415	409	411
	2	50	47	466	792	2	270	385	538	892	2	53	53	332	272	2	147	304	254	280	2	99		737		2	167		368
	3	20	88	328	700	3	147	133	215	601	3	182	155	724	649	3	68	91	359	398	3		180	180	538	3	57.3813	55.0638	308.969	264.195
	4	55	57	361	760	4	125	153	343	583	4	134	224		736	4	41	71	377	436	4	49	93	266	293	4	67.7637	203.291	256.779	207.926
	5		252	223	842	5	84	69	204	419	5	28	51	363	395	5	113	94	344	426	5	33.3	46	249	419	5	63	75	246	408
	6	79	114	255	426	6	19	22	396	632						6	22	25	559	571	6	38.1	49.6	227.9	429.4	6	164	249	545	289
	7	31	33	100	404	7	25	134		731											7	22.6	23.7	197.6	202.9
	8	52	49	111	288	8	50	32		461
	9	35	57	260	258
	10	53	89	189	594
	11	46	47	451	297
	12	56	45	180	680
	13	69	105	134	814
	14	49	39	257	809
	15	31	26	570	753
	16	58	66	401	655
	17	43	45	292	133
	18	41	77	279	670
	19	57	56	206
	20	38		162	828
	21		55	301	315
	22	36	28	248	683
	23	30	32	140	648
	24	33	21	214	798
	25	66	102	109	391
	26	73	87	336	453
	27	173	121	207	441
	28	78		213	573
	29	285	75	553	835
	30	93		300
	31	81	89	243	705
Average		63.5517	68.8929	264.903	596.724		96.125	118.125	329.667	614.75		82.8	102.6	473	531.4		77.5	118.167	380.833	452		47.3333	81.05	364.643	421.05		152.024	199.471	355.625	316.024
Standard Deviation (SD)		51.4584	45.7581	123.538	208.362		83.7998	120.836	125.852	148.363		71.9076	83.4823	217.924	191.704		46.0554	96.7418	99.8026	118.147		26.8127	55.8717	242.069	159.652		128.39	146.003	112.098	90.252
Standard Error Mean		9.55559	8.64747	22.188	38.6919		29.6277	42.7219	51.3788	52.4543		32.158	37.3344	125.819	85.7325		18.802	39.4947	40.7443	48.2335		10.9462	22.8095	91.4935	65.1777		52.4148	65.2943	45.7638	40.3619
		Data not available

## Sheet: Angiopoietin 1
Raw data for TABLE 2: Angiopoietin 1 synthesis and release from neutrophils
HC
Number (n)	T0	Release				Intracellular				Bound to NETs				Total
		PBS	LPS	PMA	A23187	PBS	LPS	PMA	A23187	PBS	LPS	PMA	A23187	PBS	LPS	PMA	A23187
1	82.731	143.912	170.345	173.357	115.458	29.752	34.599	51.833	18.086	0	0	0	0	143.912	170.345	173.357	115.458
2	191.616	174.594	215.866	157.271	251.762	21.491	13.461	85.588	13.653	0	0	0	0	174.594	215.866	157.271	251.762
3	118.264	227.767	189.404	251.462	213.255	17.513	16.024	21.068	17.884	0	0	0	0	227.767	189.404	251.462	213.255
4	56.787	117.486	128.892	162.145	131.875	6.195	11.034	17.707	31.959	0	0	0	0	117.486	128.892	162.145	131.875
5	128.892	223.7	294.092	331.312	271.921	2.492	0.17	23.27	0	0	0	0	0	223.7	294.092	331.312	271.921
6	127.728	155.719	145.299	189.069	159.661	33.383	8.73	21.704	4.372	0	0	0	0	155.719	145.299	189.069	159.661
7	93.087	114.974	92.557	109.752	107.667	20.273	16.637	32.755	22.759	0	0	0	0	114.974	92.557	109.752	107.667
8	87.307	102.455	138.259	128.34	110.619	17.894	24.143	19.525	15.509	0	0	0	0	102.455	138.259	128.34	110.619
9	133.516	123.97	113.937	157.132	144.381	35.072	41.467	45.107	41.759	0	0	0	5.231	123.97	113.937	157.132	144.381
10	47.0128	73.2156	69.4142	91.9378	89.0398	0	0	1.3108	0	0	0	0	0	73.2156	69.4142	91.9378	89.0398
11	65.6398	181.109	174.57	209.095	188.389	0	0	0	0	0	0	0	0	181.109	174.57	209.095	188.389
12	145.369	216.028	174.028	299.467	210.431	31.375	29.1618	36.8244	25.7644	0	0	0	0	216.028	174.028	299.467	210.431
13	179.411	268.906			326.788	47.0332			64.534	0			0	268.906			326.788
14	106.553	103.755		138.509	125.495	44.7222		55.246	37.027	0	0	0	0	103.755		138.509	125.495
15	110.769	117.306	127.275	197.068	179.989	33.9616	34.3926	28.1682	47.544	0	0	0	0	117.306	127.275	197.068	179.989
16	73.6248	158.661	163.26	206.244	183.086	10.3248	15.2096	24.3786	27.7196	0	0	0	0	158.661	163.26	206.244	183.086
17	105.597	131.444	0	216.802	196.508	29.0676	30.465	36.9604	28.7516	0	0	0	0	131.444	0	216.802	196.508
18	69.9936	98.0486	147.37	87.4902	134.437	28.4314	28.4334	27.5016	28.7428	0	0	0	0	98.0486	147.37	87.4902	134.437
19	121.589	299.613		387.333	266.505	0		26.1824	0	0		0	0	299.613		387.333	266.505
20	74.5628	153.048	131.76	168.23	195.868	0	0	11.946	0	0	0	0	0	153.048	131.76	168.23	195.868
21	262.984	476.778		740.887	635.602	0		23.6864	25.0472	0		0	0	476.778		740.887	635.602
22	70.13	192.894	211.509	261.795		13.83	15.65	37.09		0	0	0		192.894	211.509	261.795
Average	111.507	175.245	149.324	222.129	201.845	19.2187	17.7543	29.8977	21.4815	0	0	0	0.249095	175.245	149.324	222.129	201.845
Standard Deviation (SD)	50.5322	88.925	62.8983	141.371	117.121	15.3518	13.2498	18.953	17.5983	0	0	0	1.1415	88.925	62.8983	141.371	117.121
Standard Error Mean	10.7735	18.9589	14.8253	30.8498	25.5579	3.27302	3.123	4.13589	3.84027	0	0	0	0.249095	18.9589	14.8253	30.8498	25.5579
T2DM
Number (n)	T0	Release				Intracellular				Bound to NETs				Total
		PBS	LPS	PMA	A23187	PBS	LPS	PMA	A23187	PBS	LPS	PMA	A23187	PBS	LPS	PMA	A23187
1	77.2142	367.014	376.416	405.107	353.189	5.1562	4.729	10.7746	7.831	0	0	0	0	367.014	376.416	405.107	353.189
2	119.408	303.347	238.379	260.146	260.795	32.7712	37.3618	53.7686	39.462	0	0	0	0	303.347	238.379	260.146	260.795
3	66.7974	109.554	99.3572	168.216	147.708	23.9178	27.1294	24.6988	35.7116	0	0	0	0	109.554	99.3572	168.216	147.708
4	77.6292	153.571	165.835	215.175	154.375	23.919	35.2826	29.6534	15.7958	0	0	0	0	153.571	165.835	215.175	154.375
5	64.9238	159.041	157.949	198.945	194.58	19.8532	22.4616	19.9664	25.4698	0	0	0	0	159.041	157.949	198.945	194.58
6	56.9358	98.0464	109.83	148.627	158.264	14.711	17.7752	13.7394	14.6842	0	3.8596	0	0	98.0464	109.83	148.627	158.264
7	34.4456	27.779	30.1344	57.4572	59.886	7.1138	9.7844	14.7142	9.986	0	0	0	0	27.779	30.1344	57.4572	59.886
8	54.49	134.66	128.63	150.47	148.73	9.55	10.31	25.25	18.46	4.41	38.14	3.35	2.54	134.66	128.63	150.47	148.73
Average	68.9805	169.127	163.316	200.518	184.691	17.124	20.6043	24.0707	20.9251	0.55125	5.24995	0.41875	0.3175	169.127	163.316	200.518	184.691
Standard Deviation (SD)	24.6532	111.667	104.863	101.655	87.9416	9.64537	12.1029	13.6425	11.6212	1.55917	13.358	1.1844	0.898026	111.667	104.863	101.655	87.9416
Standard Error Mean	8.71624	39.4803	37.0745	35.9406	31.092	3.41015	4.27903	4.82336	4.10871	0.55125	4.72278	0.41875	0.3175	39.4803	37.0745	35.9406	31.092
stable HFpEF
Number (n)	T0	Release				Intracellular				Bound to NETs				Total
		PBS	LPS	PMA	A23187	PBS	LPS	PMA	A23187	PBS	LPS	PMA	A23187	PBS	LPS	PMA	A23187
1	71.3726	247.128	226.73	318.779	282.305	36.9956	40.663	34.1894	32.2392	0	0	0	0	247.128	226.73	318.779	282.305
2	37.0472	131.896	131.461	160.838	144.083	0	0	0	0	0	0	0	0	131.896	131.461	160.838	144.083
3	85.3692	159.972	163.086		191.741	34.8968	32.7328	37.539	0	0	0	0	0	159.972	163.086		191.741
4	81.16	154.449	156.09	229.39	229.996	0	0	0	0	0	0	0	0	154.449	156.09	229.39	229.996
5	30.3998	41.4402	50.3132	66.3284	66.17	0	0	0	0	3.7194	0	0	0	41.4402	50.3132	66.3284	66.17
Average	61.0698	146.977	145.536	193.834	182.859	14.3785	14.6792	14.3457	6.44784	0.74388	0	0	0	146.977	145.536	193.834	182.859
Standard Deviation (SD)	25.583	73.5193	63.7913	106.805	82.629	19.7025	20.2949	19.6793	14.4178	1.66337	0	0	0	73.5193	63.7913	106.805	82.629
Standard Error Mean	11.4411	32.8788	28.5283	53.4025	36.9528	8.81124	9.07614	8.80085	6.44784	0.74388	0	0	0	32.8788	28.5283	53.4025	36.9528
stable HFpEF + T2DM
Number (n)	T0	Release				Intracellular				Bound to NETs				Total
		PBS	LPS	PMA	A23187	PBS	LPS	PMA	A23187	PBS	LPS	PMA	A23187	PBS	LPS	PMA	A23187
1	92.1252	117.347	85.156	123.076	87.7492	18.7436	18.9396	18.7722	8.2318	0	0	0	0	117.347	85.156	123.076	87.7492
2	67.7974	128.5	133.78	192.89	143.87	0	0	5.36	0	0	0	0	0	128.5	133.78	192.89	143.87
3	45.0754	63.6986	54.6016	86.302	56.0292	0	0	1.9076	0	0	0	0	0	63.6986	54.6016	86.302	56.0292
4	113.382	104.454	123.375	170.158	107.257	0	0	25.666	0.2446	0	8.3206	0	0	104.454	123.375	170.158	107.257
5	47.58	17.01	16.58	61.48	49.05	0	0	2.86	7.71	0	0	0	0	17.01	16.58	61.48	49.05
6	128.29	162.77	121.05	192.13	170.29	0	0	13.53	10.79	0	0	0	0	162.77	121.05	192.13	170.29
7	130	284	307	396	384	28	39	33	37	0	0	0	0	284	307	396	384
Average	89.1786	125.397	120.22	174.577	142.606	6.67766	8.27709	14.4423	9.13949	0	1.18866	0	0	125.397	120.22	174.577	142.606
Standard Deviation (SD)	36.3393	84.2804	92.5183	110.247	115.142	11.7131	15.276	11.9979	13.0893	0	3.14489	0	0	84.2804	92.5183	110.247	115.142
Standard Error Mean	13.735	31.855	34.9686	41.6696	43.5196	4.42715	5.77379	4.53478	4.94729	0	1.18866	0	0	31.855	34.9686	41.6696	43.5196
ADHFpEF
Number (n)	T0	Release				Intracellular				Bound to NETs				Total
		PBS	LPS	PMA	A23187	PBS	LPS	PMA	A23187	PBS	LPS	PMA	A23187	PBS	LPS	PMA	A23187
1	43.5	103.43	105.72	127.86	118.23	29	30.49	30.49	30.76	1.12	0.58	0	0	103.43	105.72	127.86	118.23
2	240.424	234.9		281.15		54.759		68.2		0		0		234.9		281.15
3	132.193	108.738	115.749	160.709	157.942	0	0	16.1428	15.123	0	6.1862	0	0	108.738	115.749	160.709	157.942
4	74.2286	412.685	364.23	414.522	381.125	0	0	7.5648	8.1084	0	0	0	0	412.685	364.23	414.522	381.125
5	15	82.4	73.4	93.9	92.3	0	0	0	0	0	0	0	0	82.4	73.4	93.9	92.3
Average	101.069	188.431	164.775	215.628	187.399	16.7518	7.6225	24.4795	13.4978	0.224	1.69155	0	0	188.431	164.775	215.628	187.399
Standard Deviation (SD)	89.2062	138.986	134.192	131.709	131.941	24.6801	15.245	26.9373	13.0622	0.500879	3.00888	0	0	138.986	134.192	131.709	131.941
Standard Error Mean	39.8942	62.1563	67.096	58.9021	65.9707	11.0373	7.6225	12.0467	6.53109	0.224	1.50444	0	0	62.1563	67.096	58.9021	65.9707
ADHFpEF + T2DM
Number (n)	T0	Release				Intracellular				Bound to NETs				Total
		PBS	LPS	PMA	A23187	PBS	LPS	PMA	A23187	PBS	LPS	PMA	A23187	PBS	LPS	PMA	A23187
1	77.14	175.37	186.23	207.33	213.62	31.28	34.16	22.04	22.59	0	0	0	0	175.37	186.23	207.33	213.62
2	95.87	133.57		184.94		0.95		9.2		0		0		133.57		184.94
3	25.46	67.7	54.6	75.7	75.3	0	0	1.63	2.4	0	0	0	0	67.7	54.6	75.7	75.3
4	24.71	39.3	49.6	57.7	48.7	0	0	4.99	0	0	0	0	0	39.3	49.6	57.7	48.7
5	145	109	118	137	150	0	0	46	29	0	0	0	0	109	118	137	150
Average	73.636	104.988	102.108	132.534	121.905	6.446	8.54	16.772	13.4975	0	0	0	0	104.988	102.108	132.534	121.905
Standard Deviation (SD)	50.7793	53.6003	64.1435	65.5572	74.6815	13.8887	17.08	18.0794	14.4723	0	0	0	0	53.6003	64.1435	65.5572	74.6815
Standard Error Mean	22.7092	23.9708	32.0718	29.3181	37.3407	6.21122	8.54	8.08535	7.23613	0	0	0	0	23.9708	32.0718	29.3181	37.3407
	**** Values for Intracellular and Bound to NETs are shown (grey), but are below the LLOQ (lower limit of quantitation), therefore are not included in the statistical analyses
	Total = Release + Intracellular + Bound to NETs
		Data not available

## Sheet: Calprotectin
Raw data for TABLE 3: Calprotectin synthesis and release from neutrophils
HC
Number (n)	T0	Release				Intracellular				Bound to NETs				Total
		PBS	LPS	PMA	A23187	PBS	LPS	PMA	A23187	PBS	LPS	PMA	A23187	PBS	LPS	PMA	A23187
1	8.557	2.344	2.779	1.469	4.079	10.319	2.181	11.757	16.046	0.435	0.044	1.267	2.318	13.098	5.003	14.493	22.443
2	11.708	8.037	13.5	10.746	9.998	7.086	6.654	11.779	12.77	2.413	0.251	0.296	2.772	17.537	20.405	22.821	25.541
3	10.463	3.895	14.335	6.017	3.947	15.579	9.887	9.892	10.133	0.1	0.254	0.594	3.01	19.575	24.476	16.502	17.09
4	40.078	16.277	9.877	1.427	19.989	6.473	9.416	22.775	2.865	0.179	0.346	0.506	1.529	22.929	19.639	24.709	24.384
5	23.95	1.874	7.182	1.458	7.229	1.488	2.258	38.877	21.375	0.245	0.127	0.171	2.849	3.607	9.567	40.507	31.453
6	30.962	4.326	10.272	1.246	12.564	2.752	6.956	37.952	18.545	1.012	0.466	0.339	4.39	8.09	17.694	39.537	35.5
7	38.676	35.302	16.326	32.656	16.326	7.169	6.667	6.904	3.589	3.266	3.443	3.015	1.456	45.737	26.436	42.575	21.371
8	46.76	3.647	13.075	1.11	24.334	4.771	6.871	50.234	43.574	1.963	0.545	1.756	0	10.382	20.491	53.1	67.908
9	81.5461	5.8865	21.5355	2.95926	7.66085	6.85	25.7454	111.767	81.109	1.06	0.503	1.394	3.739	13.796	47.784	116.12	92.508
10	47.835	1.979	29.294	0.626	7.31	5.413	3.714	45.972	27.359	0.079	0.073	0.805	0.078	7.471	33.081	47.403	34.747
11	100.36	5.46169	39.6782	9.44435	7.34521	23.191	13.736	102.935	53.614	0.725	0.159	0.377	1.497	29.3782	53.5729	112.756	62.4563
12	47.624	3.11207			6.91669	20.483			48.685	3.538			0.181	27.483			55.7826
13	66.9638	3.30767		0	8.00219	12.0624		63.2718	43.0262	0.007		0.048	3.529	15.3767		63.3202	54.557
14	33.9634	9.88788	5.98214	6.08265	12.3737	19.5262	22.1395	38.4601	43.3772	0.969	0.137	0.987	3.236	30.3828	28.2585	45.5299	58.9867
15	85.613	3.35852	13.6525	5.37648	25.1717	10.7825	7.8535	62.1362	56.7396	0.039	0	0.609	3.319	14.1799	21.506	68.1215	85.2301
16	64.1121	9.76197	48.8682	11.7644	48.8682	21.0911	29.6365	56.4563	48.3744	0.107	0.009	1.926	3.597	30.9597	78.5142	70.1467	100.84
17	70.8762	25.688	37.6542	48.3172	37.6542	15.3559	47.016	55.5587	58.6329	0	0	0.744	9.453	41.0439	84.6702	104.62	105.741
18	17.0404	10.5747		20.1827	9.56542	27.42		30.0569	38.3877	0.051		0.387	1.486	38.0461		50.6262	49.4387
19	83.6004	38.6641	50.3312	25.2284	50.3312	27.0726	32.8973	70.3301	61.2571	0.414	0.383	1.751	6.353	66.1502	83.6111	97.31	117.942
20	82.39	6.51	7.53	11.24		34.49	35.48	78.54		0.29	0.23	3.45		41.29	43.24	93.22
21	181.35	14.69	19.08	11.94	69.54	45.06	47.53	158.13	103.16	0.76	0.46	0.49	10.88	60.51	67.07	170.55	183.58
Average	55.9252	10.2183	20.0529	10.4645	19.4603	15.4493	17.591	53.1892	39.631	0.840571	0.412778	1.0456	3.2836	26.5249	38.0566	64.6984	62.3749
Standard Deviation (SD)	39.8717	10.6241	14.8083	12.5384	18.2924	11.3468	15.1788	38.1661	26.159	1.06726	0.777645	0.930655	2.82624	17.2469	25.5311	40.1153	41.9594
Standard Error Mean	8.70071	2.31837	3.49035	2.80366	4.09031	2.47607	3.57768	8.5342	5.84933	0.232896	0.183293	0.208101	0.631967	3.76359	6.01773	8.97006	9.38241
T2DM
Number (n)	T0	Release				Intracellular				Bound to NETs				Total
		PBS	LPS	PMA	A23187	PBS	LPS	PMA	A23187	PBS	LPS	PMA	A23187	PBS	LPS	PMA	A23187
1	55.8699	12.9976	11.8223	8.92357	21.4066	38.4819	42.275	58.2951	59.2052	0	0.021579	1.69174	1.89078	51.4794	54.1189	68.9104	82.5025
2	64.2904	3.10857	2.3426	5.04094	25.9458	2.81765	11.8303	47.8156	32.3055	0	1.07225	1.75434	3.07745	5.92622	15.2451	54.6108	61.3288
3	64.0568	26.0492	21.2138	17.9105	18.7074	46.7921	47.5098	56.0695	47.5098	0.284675	0.08371	1.18563	2.90952	73.126	68.8074	75.1656	69.1268
4	54.4096	10.9919	10.2929	8.48682	42.3045	45.1062	56.2677	58.6291	55.2106	0.2158	0.102356	1.55123	4.20396	56.3139	66.663	68.6671	101.719
5	57.8145	7.52637	8.94383	4.82161	7.39926	41.7325	47.7751	59.5644	61.1061	0.452461	0.118392	0.663241	0.327177	49.7113	56.8373	65.0493	68.8325
6	276.3	30.36	127.9	15.39	25.44	27.52	29.52			1.47	0.13	0.87	6.86	59.35	157.56
Average	95.4569	15.1723	30.4192	10.0956	23.5339	33.7417	39.1963	56.0747	51.0675	0.403823	0.254715	1.28603	3.21148	49.3178	69.8719	66.4806	76.7019
Standard Deviation (SD)	88.691	10.7254	48.1407	5.41164	11.4012	16.618	16.0384	4.79183	11.7136	0.550417	0.402323	0.452829	2.21221	22.8214	47.1228	7.56725	15.9307
Standard Error Mean	36.208	4.37863	19.6534	2.20929	4.65451	6.78428	6.54765	2.14297	5.23846	0.224707	0.164248	0.184867	0.90313	9.31679	19.2378	3.38418	7.12443
stable HFpEF
Number (n)	T0	Release				Intracellular				Bound to NETs				Total
		PBS	LPS	PMA	A23187	PBS	LPS	PMA	A23187	PBS	LPS	PMA	A23187	PBS	LPS	PMA	A23187
1	69.9022	0	0	0	0	11.4315	13.742	39.0277	31.6939	0	0	0.924274	3.37573	11.4315	13.742	39.952	35.0697
2	48.1205	4.43797	2.82662	26.4782	5.61884	30.1274	37.8767	42.6376	37.8767	0.022323	0.001053	1.04338	0.131157	34.5877	40.7044	70.1592	43.6267
3	48.9288	22.9773	29.9654	41.1826	36.4069	44.4039	51.8034	46.1779	47.0802	1.0688	0.122388	4.6118	1.92455	68.45	81.8912	91.9723	85.4116
4	88.58	11.51	11.82	4.48	39.02	44.07	53.91	74.89	69.05	0.03	0.02	0.25	9.32	55.61	65.75	79.62	117.39
5	57.4522	6.58985	10.3553	10.0607	26.1239	7.2912	17.188	46.0473	39.9971	0.060441	0.060541	3.57545	1.86453	13.9415	50.4129	59.6834	67.9855
Average	62.5967	9.10302	10.9935	16.4403	21.4339	27.4648	34.904	49.7561	45.1396	0.236314	0.0407964	2.08098	3.32319	36.8041	50.5001	68.2774	69.8967
Standard Deviation (SD)	16.9657	8.7925	11.7109	17.0805	17.7833	17.5627	18.8238	14.3531	14.4521	0.465879	0.051777	1.89773	3.54392	25.1322	25.8122	19.8105	33.1776
Standard Error Mean	7.5873	3.93213	5.23727	7.63863	7.95295	7.85428	8.41826	6.41889	6.46318	0.208347	0.0231554	0.848693	1.58489	11.2394	11.5436	8.85954	14.8375
stable HFpEF + T2DM
Number (n)	T0	Release				Intracellular				Bound to NETs				Total
		PBS	LPS	PMA	A23187	PBS	LPS	PMA	A23187	PBS	LPS	PMA	A23187	PBS	LPS	PMA	A23187
1	56.1242	12.7989	13.5794	16.0265	19.434	39.8719	43.0081	52.2133	44.3918	0.344927	0.010317	0.67874	1.09682	53.0157	57.9815	68.9185	64.9226
2	54.1061	7.29317	10.5995	10.001	11.2688	21.3144	35.8929	56.6334	31.1689	0	3.92974	1.42081	0.078615	28.6075	50.4222	68.0553	42.5163
3	57.4663	15.7596	5.47621	11.5716	51.1477	21.9149	25.9337	53.0851	48.0177	0.200725	0.291713	3.33379	2.56976	37.8752	31.7017	67.9905	101.735
4	80.47	54.8085	61.9161	58.6291	68.909	24.2234	2.07222	54.4179	14.255	4.11492	0.610719	13.536	8.79448	83.1468	64.5991	126.583	91.9585
5	72.72	7.89	8.27	11.08	71.7	8.27	31.59	36.43	0.27	0.29		0.29	0.52	16.45	121.22	47.8	72.49
6		0.23	1.73	10.74	88.66	0	0	0	0		0		0	32.42	1.73	79.56	88.66
7	59.1749	0	3.1345	0.14462	3.68965	17.6476	17.5443	34.656	21.3082	2.503	0	2.48679	3.0355	20.151	20.679	37.287	28.033
Average	63.3436	14.1115	14.958	16.8847	44.9727	19.0346	22.2916	41.0623	22.7731	1.24226	0.807081	3.62435	2.29931	34.3883	38.0567	61.5713	70.0451
Standard Deviation (SD)	10.6827	18.8755	21.1162	19.0203	33.4825	12.6143	16.5437	20.1591	19.4716	1.68414	1.54873	4.98535	3.09926	22.9546	38.4566	28.4591	27.0371
Standard Error Mean	4.36119	7.13428	7.98118	7.18899	12.6552	4.76777	6.25294	7.61942	7.35956	0.687548	0.632264	2.03526	1.17141	8.67602	14.5352	10.7565	10.2191
ADHFpEF
Number (n)	T0	Release				Intracellular				Bound to NETs				Total
		PBS	LPS	PMA	A23187	PBS	LPS	PMA	A23187	PBS	LPS	PMA	A23187	PBS	LPS	PMA	A23187
1	23.79	1.48	7.26	5.82	3.3	3.01	3.46	25.75	27.43	0	0	2.03	0.44	4.49	10.72	33.6	31.18
2	213.74	2.99	3.87	10.27	7.48	6.43	15.7	181.92	118.48	0.17	0.51	6.17	4.36	9.59	20.09	198.36	130.31
3	85.6	7.63	8.71	3.52	8.63	27	31.7	64.7	63.9	0.26	0.39	0.39	1.79	34.9	40.8	68.6	74.3
4	95.4	4.66	9.56	5.08	4.79	8.51	16	124.4	108.4	0.19	0.03	0.67	1.13	13.4	25.6	130.1	114.3
Average	104.632	4.19	7.35	6.1725	6.05	11.2375	16.715	99.1925	79.5525	0.155	0.2325	2.315	1.93	15.595	24.3025	107.665	87.5225
Standard Deviation (SD)	79.3461	2.63556	2.5068	2.895	2.43936	10.7502	11.5728	68.466	42.0685	0.110303	0.256174	2.66795	1.7112	13.3776	12.5974	72.4353	44.3363
Standard Error Mean	39.6731	1.31778	1.2534	1.4475	1.21968	5.37509	5.78638	34.233	21.0343	0.0551513	0.128087	1.33398	0.855599	6.68881	6.29868	36.2176	22.1681
ADHFpEF + T2DM
Number (n)	T0	Release				Intracellular				Bound to NETs				Total
		PBS	LPS	PMA	A23187	PBS	LPS	PMA	A23187	PBS	LPS	PMA	A23187	PBS	LPS	PMA	A23187
1	52.11	36.43	30.05	19.97	20.13	53.08	51.95	55.3	49.78	3.77	4.11	5.49	7.96	93.27	86.1	80.76	77.87
2	88.27	19.44		19.44		48.97		93.79		0.98		1.65		69.38		114.87
3	58.29	12.9	1.2	4.53	4.54	43.5	21	42.9	52.6	0.08	0.08	0.77	0.21	56.5	22.3	48.2	57.4
4	48.5	6.14	5.9	3.15	6.73	18.6	33	48.7	66.4	0.33	0.35	0.29	0.4	25.1	39.3	52.1	73.5
5	264.78	24.65	14.92	20.84	5.17	26.65	29.3831	76.38	80.2	0.27	0.48	3.11	1.88	51.57	44.78	100.33	87.25
Average	102.39	19.912	13.0175	13.586	9.1425	38.16	33.8333	63.414	62.245	1.086	1.255	2.262	2.6125	59.164	48.12	79.252	74.005
Standard Deviation (SD)	92.1234	11.558	12.7022	8.92422	7.38262	14.8581	13.0819	21.1777	14.0006	1.53822	1.91061	2.09931	3.64232	24.9635	27.0684	29.2261	12.4679
Standard Error Mean	41.1989	5.16891	6.3511	3.99103	3.69131	6.64474	6.54094	9.47096	7.00029	0.687914	0.955305	0.938842	1.82116	11.164	13.5342	13.0703	6.23397
	Total = Release + Intracellular + Bound to NETs
		Data not available
